# Supplementary material for: Investigation and Study on the Biology and Morphology of Apis florea and Apis dorsata in Southern China
Source: Life (Basel). 2025 Feb 21;15(3):341. doi: 10.3390/life15030341 (PMC11943900; doi:10.3390/life15030341)
Supplement: Supplementary file 1 [file life-15-00341-s001.zip]

Archive with 1 entries (1 files):
- Table S1 and S2 - clear.pdf
